# Supplementary material for: Beyond Choice: Affective Representations of Economic and Moral Decisions
Source: Behav Sci (Basel). 2025 Apr 21;15(4):558. doi: 10.3390/bs15040558 (PMC12025302; doi:10.3390/bs15040558)
Supplement: Supplementary file 1 [file behavsci-15-00558-s001.zip]

Archive with 1 entries (1 files):
- behavsci-3503933-supplementary.pdf
